# Supplementary material for: Impact of Vascular Access Flow Suppression Surgery on Cervical Artery Circulation: A Retrospective Observational Study
Source: J Clin Med. 2024 Jan 23;13(3):641. doi: 10.3390/jcm13030641 (PMC10856206; doi:10.3390/jcm13030641)
Supplement: Supplementary file 1 [file jcm-13-00641-s001.zip]

Archive with 1 entries (1 files):
- jcm-2819126-supplementary.pdf
